# Supplementary material for: Evolution of Omicron lineage towards increased fitness in the upper respiratory tract in the absence of severe lung pathology
Source: Nat Commun. 2025 Jan 11;16:594. doi: 10.1038/s41467-025-55938-3 (PMC11724920; doi:10.1038/s41467-025-55938-3)
Supplement: Supplementary file 4 — Source Data [file 41467_2025_55938_MOESM4_ESM.xlsx]

## Sheet: Figure 1a
Fold change in infectious units/mL [+TMPRSS2/-TMPRSS2]
Variant
WA-1	125.746	123.686	128.212
BA.1	7.84709	7.81346	7.99083
BA.2	4.1527	3.90249	4.03693
BA.4	2.60088	2.45241	2.72034
BA.5	2.90884	3.02289	3.10792
BA.2.75.2	2.90289	3.216	3.08448
XBB.1.5	3.40569	3.35763	3.74643
XBB.1.16	6.75521	6.66023	6.60927
BQ.1.1	1.94177	2.00276	2.04505
EG.5.1	1.90813	1.89304	2.00813
BA.2.86	4.02959	3.91283	3.79511
JN.1	4.5264	4.19361	4.64552

## Sheet: Figure 1b
Fold change in infectious units/mL [Hamster ACE2/Human ACE2]
Variant
WA-1	0.823415	0.791908	0.752525
Delta	1.82341	1.86414	1.7706
BA.1	0.285493	0.232739	0.37083
BA.2	0.468499	0.457381	0.529957
BA.4	0.621466	0.613604	0.697586
BA.5	0.58429	0.655377	0.703536
BA.2.75.2	0.621321	0.712738	0.609823
XBB.1.5	0.613867	0.571105	0.622394
XBB.1.16	0.394609	0.441115	0.467145
BQ.1.1	0.865278	0.847472	0.908105
EG.5.1	0.797942	0.803135	0.793999
BA.2.86	0.645429	0.737669	0.70684
JN.1	0.61108	0.614939	0.671444
VSVg	0.938826	0.966039	0.983576

## Sheet: Figure 2a
sgRNA (log10 copies/mL)
Days post-inoculation	XBB.1.5				XBB.1.16				EG.5.1				JN.1
1	5.53	5.15	4.95	4.75	5.05	5.23	5.42	4.97	5.75	6.59	6.54	5.38	4.65	4.88	3.86	4.06
2	5.73	6.97	5.3	7.47	5.76	5.86	6.12	6.04	6.3	6.08	7.52	6.5	5.4	6.43	6.46	6.08
3	6.34	6.35	6.26	6.75	5.45	5.32	6.02	5.38	5.87	5.45	5.75	5.94	5.13	4.64	5.39	4.84
4	6.2	5.32	6.96	5.16	4.37	5.11	5.84	5.37	4.38	5.35	4.65	5.55	4.13	4.49	4.92	4.84
5	6.2	5.13	5.07	4.67	5.64	3.58	5.06	4.65	5.24	5.33	3.96	6.2	3.03	3.15	3.03	3.03

## Sheet: Figure 2b
AUC sgRNA swabs (log10 copies/mL)
XBB.1.5	XBB.1.16	EG.5.1	JN.1
6.72381	6.06315	6.49283	5.62753
7.07263	6.05867	6.57367	6.45175
7.054	6.50977	7.5505	6.51023
7.54657	6.21582	6.72499	6.12622

## Sheet: Figure 2c
Lung/body weight ratio
	Healthy controls				XBB.1.5				XBB.1.16				EG.5.1				JN.1
Controls	0.7084	0.8141	0.8759	0.6501
5DPI					0.926496	0.913958	0.662434	0.714286	0.877673	0.852972	0.62069	0.632184	0.811219	0.871369	0.908517	0.690613	0.784057	0.868583	0.889266	0.800985

## Sheet: Figure 2d
gRNA (log10 copies/g)
	XBB.1.5				XBB.1.16				EG.5.1				JN.1
Nasal Turbinates	6.17	6.87	5.91	8.72	4.11	3.79	5.61	8.24	7.88	8.83	7.49	7.95	6.65	6.53	5.94	5.59
Lung	8.64	7.67	7.36	8.26	6.77	8.13	7.63	8.47	8.12	8.7	9.37	8.9	5.56	5.01	8.54	7.14

## Sheet: Figure 2e
Virus titer (log10 TCID50/g)
	XBB.1.5				XBB.1.16				EG.5.1				JN.1
Nasal Turbinates	5.35387	5.13606	5.0376	0.499687	3.17778	3.82391	4.64794	4.35206	5.54576	5.01955	3.98149	6.23149	3.49473	3.13722	4.48149	3.75864
Lung	5.42778	0.499687	3.05284	0.499687	0.499687	0.499687	4.74485	4.51955	3.74473	4.37675	5.40758	4.63827	0.499687	0.499687	0.499687	0.499687

## Sheet: Figure 2f
Histology scores
	XBB.1.5				XBB.1.16				EG.5.1				JN.1
Bronchiolitis	1	1	1	1	2	1	2	1	2	2	2	2	0	0	1	0
Interstitial pneumonia	0	1	1	1	2	1	1	1	1	1	1	1	0	0	0	0
Type II pneumocyte hyperplasia	0	0	1	0	0	0	0	0	0	0	2	0	0	0	0	0
Cumulative score	2	3	5	5	7	6	6	6	6	5	7	6	2	0	2	0
Immunohistochemistry	1	1	1	1	1	1	1	1	1	1	3	1	1	1	1	1

## Sheet: Figure 3a
Apical gRNA (log10 copies/mL)
Time post-inoculation (hrs)	Delta							BA.1							EG.5.1							JN.1							XBB.1.5							XBB.1.16
0	6.88811	6.46247	6.75329	6.72454	7.08052	6.60059	6.87472	7.56442	7.53184	7.15362	7.28531	7.25178	7.63167	7.01627	7.22248	7.11905	6.94173	6.85994	7.33744	7.15643	7.03381	6.92163	6.6894	6.61903	6.95244	6.47624	6.49898	6.54777	5.59263	5.68949	5.6035	6.68365	6.0323	5.37423	5.83612	6.04708	6.22046	6.07408	5.84352	6.04515	5.9022	5.67861
8	6.11045	6.08001	5.80901	6.35952	6.20226	6.25865	6.31102	6.0028	6.25525	5.90004	6.32031	5.65548	5.96149	5.70691	7.05162	6.67609	6.73222	6.75316	6.87569	6.80816	6.91015	6.37261	6.24722	6.45472	6.25713	6.30875	6.33277	6.72295	5.691	5.56273	6.30765	5.71573	6.11331	5.65177	6.49137	7.07158	6.94983	6.76656	7.01486	6.79648	6.7877	6.599
24	7.59493	7.59387	7.19056	7.65887	7.7004	7.58737	7.4745	8.11678	8.54747	8.66547	8.68311	8.62029	8.86232	8.67855	9.60135	9.51622	9.47609	9.04054	9.74403	9.59229	9.81856	8.93269	9.20911	8.97498	9.01008	9.13752	8.91723	9.18436	9.0461	8.53998	8.65955	8.7663	9.22565	9.22493	9.42489	9.65436	9.58217	9.55097	9.60854	9.33063	9.57406	9.69864
48	9.71347	8.70443	9.2436	9.7319	9.45118	9.01992	9.4954	10.0951	10.2778	10.1032	10.1813	10.2688	10.3773	10.2523	10.4244	10.4082	10.4329	10.5058	10.6492	10.6078	10.6503	10.1053	10.2654	10.2427	10.1724	10.2618	10.3848	10.3084	10.4644	10.4379	10.1515	10.5379	10.4307	10.3265	10.4168	10.4168	10.3126	10.4672	10.3906	10.2186	10.354	10.4281
72	10.3522	9.19335	10.0696	10.4235				10.5103	10.4096	10.112	10.1755				10.4015	10.2728	10.2456	10.7312				10.4179	10.4804	10.3835	10.3964				10.1762	10.1566	9.91596	9.881				10.3042	10.3628	10.3706	10.1588
96	10.3883	9.78688	10.5037	10.4589				10.6301	10.8417	10.3245	10.3625				10.2389	10.0885	9.92947	9.90144				10.6428	10.5514	9.96659	10.133				10.5471	10.325	10.3034	10.3336				10.5281	10.659	10.3932	10.2777
Basolateral gRNA (log10 copies/mL)
Time post-inoculation (hrs)	Delta							BA.1							EG.5.1							JN.1							XBB.1.5							XBB.1.16
0	0	0	0	0	0	0	0	4.73079	0	0	0	0	0	0	0	0	0	0	0	0	0	0	0	0	0	0	0	0	0	0	0	0	0	0	0	0	0	0	0	0	0	0
8	0	0	0	0	0	0	0	0	0	0	0	0	0	0	0	0	0	4.75454	0	0	0	0	0	0	0	4.61587	0	0	0	0	0	0	0	0	0	0	0	0	0	0	0	0
24	4.92621	5.57265	4.50599	4.69336	0	0	4.88001	4.50853	4.80305	4.23515	5.04643	5.08108	4.09066	0	4.40677	5.07617	4.88507	6.96727	4.59507	4.62383	5.58003	0	0	4.59799	4.88264	4.33728	5.2301	5.65514	0	0	3.79714	5.26564	4.67837	4.62123	4.79817	4.76985	0	0	5.16024	0	0	3.80887
48	6.34011	5.93436	6.39751	6.92461	7.18973	6.58365	7.29938	6.86402	7.48262	7.71745	7.32639	6.60404	7.28461	7.16157	7.68671	7.77938	7.49319	8.31419	7.67014	7.50948	7.85475	7.12745	7.2448	7.01498	6.93358	7.09126	7.09049	7.61454	8.15267	7.40484	6.70141	7.82606	7.5258	7.32069	7.65873	7.25941	7.23383	6.8222	7.22721	6.4774	6.77602	7.31755
72	7.50129	6.73316	7.34911	7.6948				7.57619	7.86335	7.93373	7.5605				8.30481	8.53406	8.54898	8.2141				8.51209	8.48829	8.24684	8.3584				8.07054	7.93025	7.42765	8.26308				8.12337	7.67871	7.70952	7.54124
96	7.11908	7.2199	7.87309	8.39734				7.67499	7.4329	8.42058	8.43809				7.1778	6.75388	8.09805	8.36366				7.63358	7.00819	8.57376	8.46019				7.88837	7.40228	7.96558	8.4217				8.07348	8.1664	8.23032	7.8109

## Sheet: Fibure 3b
Apical gRNA (log10 copies/mL)
Delta	BA.1	EG.5.1	JN.1	XBB.1.5	XBB.1.16
7.59493	8.11678	9.60135	8.93269	9.0461	9.65436
7.59387	8.54747	9.51622	9.20911	8.53998	9.58217
7.19056	8.66547	9.47609	8.97498	8.65955	9.55097
7.65887	8.68311	9.04054	9.01008	8.7663	9.60854
7.7004	8.62029	9.74403	9.13752	9.22565	9.33063
7.58737	8.86232	9.59229	8.91723	9.22493	9.57406
7.4745	8.67855	9.81856	9.18436	9.42489	9.69864

[truncated: 28 more sheets: Figure 3c, Figure 4a, Figure 4b, Figure 4c, Figure 4d, Figure 4e, Figure 4f, Figure 4g, Figure 4h, Figure 4i, Figure 5a, Figure 5b, Figure 5c, Figure 6a, Figure 6b, Figure 6c, Figure 7a, Figure 7b-h, Figure S1g , Figure S2a …]
